# Supplementary material for: Liver Brain Interactions: Focus on FGF21 a Systematic Review
Source: Int J Mol Sci. 2022 Nov 1;23(21):13318. doi: 10.3390/ijms232113318 (PMC9658462; doi:10.3390/ijms232113318)
Supplement: Supplementary file 1 [file ijms-23-13318-s001.zip]

Archive with 1 entries (1 files):
- ijms-1939106-supplementary.xlsx
