# Supplementary material for: Liver Brain Interactions: Focus on FGF21 a Systematic Review
Source: Int J Mol Sci. 2022 Nov 1;23(21):13318. doi: 10.3390/ijms232113318 (PMC9658462; doi:10.3390/ijms232113318)
Supplement: Supplementary file 1 [file ijms-23-13318-s001.zip › ijms-1939106-supplementary.xlsx]

## Sheet: Hoja1
Revised Cochrane risk of bias tool for randomized trials (RoB 2.0)
	Randomization process					Deviation from intended interventions								Missing outcome data					Deviation from intended intervention							Measurement of the outcome					Selection of the reported results
PAPER	1.1	1.2	1.3	Judgement	Opcional	2.1	2.2	2.3	2.4	2.5	2.6	Judgement	Opcional	3.1	3.2	3.3	Judgement	Opcional	2.1	2.2	2.3	2.4	2.5	2.6	Judgement	4.1	4.2	Judgement	Optional	Optional	5.1	5.2	Judgement
Harrison 2020	Y	Y	N	LOW	NA	N	N	NA	NA	PY	NI	Some concerns	NA	Y	NA	NA	LOW	NA	N	N	NA	Y	PY	NA	LOW	Y	N	LOW	NA	NA	Y	PN	LOW
Harrison 2018	Y	Y	N	LOW	NA	N	N	NA	NA	N	NA	LOW	NA	Y	NA	NA	LOW	NA	N	N	NA	Y	PY	NA	LOW	Y	N	LOW	NA	NA	Y	N	LOW
Harrison 2021	Y	Y	N	LOW	NA	N	N	NA	NA	N	NA	LOW	NA	Y	NA	NA	LOW	NA	N	N	NA	Y	Y	NA	LOW	N		LOW	NA	NA	Y	N	LOW
Baruch 2020	Y	Y	N	LOW	NA	N	N	NA	NA	N	NA	LOW	NA	Y	NA	NA	LOW	NA	N	N	NA	Y	Y	NA	LOW	Y	N	LOW	NA	NA	Y	N	LOW
Gaich 2013	N	N	N	HIGH	NA	N	N	NA	NA	N	NA	LOW	NA	Y	NA	NA	LOW	NA	N	N	NA	Y	PY	NA	LOW	Y	N	LOW	NA	NA	Y	N	LOW
Kim 2017	N	N	N	HIGH	NA	N	N	NA	NA	N	NA	LOW	NA	Y	NA	NA	LOW	NA	N	N	NA	Y	PY	NA	LOW	Y	N	LOW	NA	NA	Y	N	LOW
Charles 2019	Y	N	N	Some concerns	NA	N	N	NA	NA	N	NA	LOW	NA	Y	NA	NA	LOW	NA	N	N	NA	Y	Y	NA	LOW	Y	N	LOW	NA	NA	Y	N	LOW
Sanyal 2019	Y	Y	N	LOW	NA	N	N	NA	NA	N	NA	LOW	NA	Y	NA	NA	LOW	NA	N	N	NA	Y	Y	NA	LOW	N		LOW	NA	NA	Y	N	LOW
